# Supplementary material for: EBF1 Deficiency Drives Prostate Cancer Progression by Interfering with the Transcriptional Regulation of ITPR1
Source: Oncol Res. 2026 Jun 16;34(7):22. doi: 10.32604/or.2026.078850 (PMC13291987; doi:10.32604/or.2026.078850)
Supplement: Supplementary file 1 [file OncolRes-34-78850-s001.zip]

Archive with 2 entries (2 files):
- Fig._S1.docx
- Table_S1.docx
